# Supplementary material for: Highly Efficient Perovskite Solar Cell Based on PVK Hole Transport Layer
Source: Polymers (Basel). 2022 May 31;14(11):2249. doi: 10.3390/polym14112249 (PMC9183099; doi:10.3390/polym14112249)
Supplement: Supplementary file 1 [file polymers-14-02249-s001.zip]

Archive with 1 entries (1 files):
- polymers-1721567-supplementary.pdf
